# Supplementary material for: Emerging Hand Foot Mouth Disease in Bangladeshi Children- First Report of Rapid Appraisal on Pocket Outbreak: Clinico-epidemiological Perspective Implicating Public Health Emergency
Source: F1000Res. 2019 Jun 28;7:1156. Originally published 2018 Jul 30. [Version 3] doi: 10.12688/f1000research.15170.3 (PMC6662677; doi:10.12688/f1000research.15170.3)
Supplement: Complete raw data from each child assessed as part of this study [file f1000research-7-21485-s0000.tgz › 1c7da30e-d68b-4f76-aaea-fedaee655e96_15_June_2018_Dr._Kazi_Selim_HFMD_data.xlsx]

## Sheet: 15 June 2018 Dr. Kazi Selim HFM
Sl_No	Age_Org	Age_Rc	Sex_M_F	Fam_mem_Org	Tot_Fam_Mem	Siblng	HH_Econom	Month	CC1_Fever	CC2_Oral_Ulcer	CC3_Rash_Extremities	CC4_Rash_chrctr	Outcomee	Season	Rain	Rec_Rain_Precptn	Ambient_Temp	Rec_Ambient_Temp
1	5.02	3	2	6	2	2	3	9	1	1	2	1	2	1	0	1	34.8	2
2	5.02	3	1	6	2	2	3	9	1	1	1	2	1	1	0	1	34.8	2
3	8	3	1	6	2	2	3	9	1	1	1	1	1	1	0	1	34.8	2
4	9	3	1	7	3	2	3	9	1	2	1	2	1	1	0	1	35.7	2
5	1	1	1	6	2	2	3	9	2	2	1	2	1	2	18.2	2	35	2
6	3.6	2	1	5	1	1	2	9	1	1	1	2	1	1	18.2	2	35	2
7	1.1	1	1	6	2	2	3	9	1	2	1	2	2	1	18.2	2	35	2
8	2	1	2	7	3	2	3	9	1	2	1	2	2	1	18.2	2	35	2
9	5.02	3	1	6	2	2	3	9	1	1	1	1	1	1	35.5	3	30.7	2
10	2.8	1	1	6	2	2	3	9	1	2	1	2	2	1	35.5	3	30.7	2
11	4	2	1	6	2	2	3	9	2	1	1	1	2	1	35.5	3	30.7	2
12	3.08	2	2	7	3	2	3	9	1	1	2	2	2	1	0	1	34.5	2
13	0.02	1	1	6	2	2	3	9	1	1	1	2	2	1	0	1	34.5	2
14	3	1	2	5	1	1	1	9	1	1	1	2	2	1	0	1	34.5	2
15	5	2	1	5	1	1	1	9	2	2	1	2	2	1	0	1	34.5	2
16	0.1	1	1	6	2	2	3	9	1	1	1	1	2	1	0	1	34.5	2
17	5.02	3	2	5	1	1	2	9	2	1	1	1	1	1	0	1	36.2	2
18	6	3	1	5	1	1	2	9	2	1	1	2	2	2	0	1	36.2	2
19	1	1	2	6	2	2	3	9	1	2	1	1	2	1	44.2	3	32.4	2
20	2	1	2	5	1	1	2	9	1	1	2	1	2	1	44.2	3	32.4	2
21	2	1	2	7	3	2	3	9	2	2	1	2	2	1	44.2	3	32.4	2
22	2.5	1	1	7	3	2	3	9	1	1	1	2	1	1	29.6	3	31.5	2
23	0.11	1	2	7	3	2	3	9	1	1	1	2	1	1	2	2	33.5	2
24	1	1	1	6	2	2	3	9	1	1	1	1	1	1	2	2	33.5	2
25	8	3	2	6	2	2	3	9	1	1	2	2	1	1	0	1	35.2	2
26	3.07	2	2	5	1	1	2	9	2	1	2	1	2	1	0	1	35.2	2
27	0.11	1	2	6	2	2	3	9	1	1	1	2	1	1	0	1	34.8	2
28	5.02	3	1	6	2	2	3	9	1	1	1	1	1	1	0	1	34.8	2
29	0.1	1	1	6	2	2	3	9	1	1	1	1	1	1	0	1	34.8	2
30	1	1	1	6	2	2	3	9	1	1	1	1	1	1	0	1	34.8	2
31	2	1	1	7	3	2	3	9	1	1	1	1	1	1	0	1	34.8	2
32	0.11	1	1	7	3	2	3	9	1	2	1	2	1	1	0	1	34.8	2
33	1	1	1	6	2	2	3	9	1	2	1	1	2	1	0	1	34.8	2
34	1	1	1	5	1	1	2	9	1	1	1	2	1	1	4.4	2	34.3	2
35	2	1	1	5	1	1	2	9	1	1	1	2	1	1	4.4	2	34.3	2
36	5.02	3	1	5	1	1	2	9	2	1	1	1	2	1	4.4	2	34.3	2
37	10	3	2	5	1	1	2	9	1	1	2	2	2	1	4.4	2	34.3	2
38	0.11	1	1	5	1	1	2	9	1	1	2	1	2	2	18.8	2	33.5	2
39	2	1	2	5	1	1	1	9	2	1	1	1	2	2	18.8	2	33.5	2
40	0.1	1	1	5	1	1	1	10	1	2	1	2	2	2	17.7	2	32.26	2
41	2	1	2	5	1	1	1	10	1	1	2	2	2	2	0	1	34.7	2
42	3.6	2	1	5	1	1	2	10	2	1	2	1	2	2	0	1	34.7	2
43	1	1	1	6	2	2	3	10	2	1	1	2	2	2	0	1	34.7	2
44	3.08	2	2	5	1	1	2	10	1	1	1	2	2	2	0	1	34.7	2
45	1	1	1	5	1	1	2	10	1	1	1	2	2	2	0	1	34.7	2
46	4.5	2	2	5	1	1	2	10	1	1	2	2	2	2	0	1	35	2
47	5	2	1	5	1	1	2	10	1	1	2	1	2	2	0	1	35	2
48	5	2	1	7	3	2	3	10	1	2	1	2	2	2	0	1	35.8	2
49	5.02	3	1	5	1	1	2	10	1	2	2	2	2	2	0	1	35.8	2
50	2	1	2	7	3	2	3	10	1	1	1	1	2	2	0	1	35.8	2
51	0.11	1	2	5	1	1	2	10	1	1	1	1	1	2	0	1	35.8	2
52	2	1	1	6	2	2	3	10	1	1	1	2	1	1	0	1	35.8	2
53	2	1	1	5	1	1	2	10	1	1	1	1	1	2	19	2	31.2	2
54	2	1	1	5	1	1	2	10	1	1	1	1	1	2	19	2	31.2	2
55	5.02	3	2	5	1	1	2	10	2	1	1	1	1	2	8.3	2	27	1
56	5.02	3	1	6	2	2	3	10	2	1	2	1	1	2	8.3	2	27	1
57	3	1	2	5	1	1	2	10	1	1	1	2	1	2	8.3	2	27	1
58	3.6	2	1	5	1	1	1	10	1	1	1	1	1	2	0	1	34	2
59	1	1	1	5	1	1	2	10	1	1	1	2	1	2	0	1	34	2
60	1	1	2	5	1	1	2	10	2	1	1	1	1	2	0	1	34	2
61	0.11	1	1	5	1	1	2	10	1	1	1	2	1	1	0	1	34	2
62	1	1	1	5	1	1	2	10	2	1	1	2	2	1	0	1	34	2
63	1	1	2	6	2	2	3	10	1	1	1	2	2	2	0	1	34	2
64	0.1	1	1	5	1	1	2	10	1	2	1	2	2	2	0	1	34	2
65	3	1	1	5	1	1	2	10	1	1	1	2	2	1	0	1	34	2
66	2.5	1	2	5	1	1	2	10	1	1	1	1	2	2	0	1	34	2
67	1	1	2	7	3	2	3	10	1	1	1	2	2	2	0	1	34	2
68	5	2	2	5	1	1	2	10	2	1	1	2	2	2	0	1	34	2
69	6	3	1	6	2	2	3	10	1	1	1	1	1	2	0	1	34	2
70	3.09	2	2	6	2	2	3	10	2	2	2	2	2	2	0	1	34	2
71	5.02	3	2	5	1	1	2	10	2	1	2	1	2	2	0	1	34	2
72	2	1	2	5	1	1	2	10	1	2	1	1	2	2	0	1	34	2
73	3.05	2	2	7	3	2	3	10	1	1	1	1	2	2	0	1	34	2
74	3	1	2	5	1	1	2	10	2	2	1	2	2	2	0	1	34	2
75	1	1	1	5	1	1	2	10	2	2	1	1	2	2	0	1	34	2
76	2	1	1	7	3	2	3	10	1	2	1	2	2	2	0	1	32.6	2
77	0.11	1	2	5	1	1	1	10	1	1	1	1	2	2	0	1	32.6	2
78	1	1	2	5	1	1	2	10	1	1	1	2	1	2	0	1	32.6	2
79	2	1	1	7	3	2	3	10	1	2	1	2	1	2	0	1	32.6	2
80	4.02	2	1	5	1	1	2	10	1	1	1	1	1	2	0	1	32.6	2
81	5	2	2	5	1	1	2	10	1	1	1	2	2	2	0	1	32.6	2
82	7.6	3	1	5	1	1	2	10	2	1	1	1	1	2	0	1	32.6	2
83	2	1	1	5	1	1	2	10	2	1	2	1	1	2	0	1	32.6	2
84	2	1	2	5	1	1	2	10	2	1	2	1	1	2	0	1	35	2
85	4.02	2	1	5	1	1	1	10	2	1	1	1	1	2	0	1	35	2
86	7.6	3	2	5	1	1	2	10	2	1	1	1	1	2	0	1	35	2
87	7.6	3	1	6	2	2	3	10	1	1	1	1	1	2	0	1	35	2
88	0.11	1	2	5	1	1	2	10	1	1	1	1	2	2	0	1	35	2
89	1	1	2	5	1	1	2	10	2	2	1	2	2	2	0	1	35	2
90	2	1	2	5	1	1	2	10	1	1	1	2	2	2	0	1	35	2
91	0.11	1	1	5	1	1	2	10	2	1	1	1	2	2	0	1	33.5	2
92	3	1	1	5	1	1	2	10	1	2	1	1	2	2	0	1	33.5	2
93	3.6	2	1	5	1	2	3	10	2	1	1	2	2	2	0	1	33.5	2
94	5.05	3	2	5	1	1	1	10	2	1	1	2	2	2	0.2	2	31.8	2
95	2	1	2	5	1	1	2	10	2	2	1	2	2	2	0.2	2	31.8	2
96	1	1	1	5	1	1	2	10	1	2	1	1	2	2	63.1	3	24.4	1
97	5.02	3	2	5	1	1	2	10	1	1	1	1	1	2	63.1	3	24.4	1
98	6	3	2	5	1	1	2	10	2	2	1	2	2	2	63.1	3	24.4	1
99	5.02	3	1	5	1	1	2	10	2	1	1	1	1	2	0	1	31	2
100	0.11	1	1	5	1	1	2	10	2	2	1	2	2	2	0	1	31	2
101	2	1	2	6	2	2	3	10	1	1	1	1	2	2	0	1	31	2
102	4.02	2	1	5	1	1	2	10	1	1	1	1	1	2	0	1	31	2
103	8	3	1	5	1	1	2	10	2	1	1	1	1	2	0	1	32.8	2
104	3.06	2	1	5	1	1	2	10	2	1	1	1	1	2	0	1	32.8	2
105	3.6	2	1	5	1	1	2	10	2	1	1	1	1	2	0	1	31	2
106	5.04	3	2	5	1	1	2	10	2	1	1	1	1	2	0	1	31.8	2
107	5.04	3	2	5	1	1	2	10	2	1	2	1	1	2	0	1	31.5	2
108	3.04	2	2	5	1	1	1	10	1	1	1	1	1	2	0	1	31.5	2
109	4	2	2	5	1	1	2	10	2	1	1	1	1	2	0	1	31.5	2
110	3.09	2	1	5	1	1	2	10	1	1	2	1	1	2	0	1	30	2
111	5	2	2	5	1	1	2	10	1	1	1	2	1	2	0	1	30	2
112	4	2	1	5	1	1	1	10	2	1	1	1	1	2	0	1	30	2
113	2	1	1	7	3	2	3	10	1	1	1	2	1	1	0	1	30	2
114	3.06	2	1	6	2	2	3	10	1	2	1	2	2	2	0	1	30	2
115	5.04	3	2	5	1	1	2	10	2	1	1	1	1	2	0	1	29.5	1
116	4	2	1	5	1	1	2	10	2	1	2	1	1	2	0	1	29.5	1
117	0.09	1	2	5	1	1	2	10	1	1	1	1	1	2	0	1	30.6	2
118	0.1	1	2	5	1	1	2	10	1	1	1	2	1	2	0	1	30.6	2
119	3.06	2	2	5	1	1	2	10	1	1	2	1	1	2	22	3	29.5	1
120	9	3	1	5	1	1	2	10	2	1	1	1	1	2	22	3	29.5	1
121	3.06	2	2	5	1	1	2	10	2	1	1	1	2	2	22	3	29.5	1
122	5.04	3	2	5	1	1	2	10	1	1	2	1	2	2	22	3	29.5	1
123	1	1	2	5	1	1	2	10	2	1	1	2	1	2	0	1	29.3	1
124	5.04	3	1	5	1	1	2	10	1	1	1	2	2	2	0	1	29.3	1
125	0.11	1	2	5	1	1	2	10	2	1	1	2	2	2	0	1	29.3	1
126	1	1	1	5	1	1	2	10	1	1	1	2	1	1	0	1	29.3	1
127	1	1	1	6	2	2	3	11	1	2	2	1	2	2	0	1	31.8	2
128	10	3	1	6	2	2	3	11	1	1	1	1	1	2	0	1	32.5	2
129	1.02	1	1	5	1	1	2	11	1	2	2	2	2	2	0	1	32.5	2
130	3	1	2	6	2	2	3	11	1	1	1	2	2	2	0	1	32.5	2
131	1	1	1	5	1	1	1	11	2	2	1	2	2	2	0	1	32.5	2
132	1.02	1	2	5	1	1	1	11	1	1	1	2	2	2	0	1	32.5	2
133	6	3	1	7	3	2	3	11	1	2	1	1	2	2	0	1	31.5	2
134	1.1	1	2	5	1	1	1	11	1	1	1	2	2	2	0	1	31.5	2
135	0.11	1	1	5	1	1	1	11	2	2	1	2	2	2	0	1	31.5	2
136	3.07	2	1	6	2	2	3	11	2	1	2	1	2	2	0	1	31.5	2
137	1	1	1	5	1	1	1	11	2	1	1	1	1	2	0	1	31.5	2
138	1	1	1	6	2	2	3	11	1	1	2	1	1	2	0	1	28.7	1
139	1.02	1	1	5	1	2	1	11	2	1	1	2	1	1	0	1	28.7	1
140	0.11	1	2	5	1	2	1	11	2	1	1	1	1	2	0	1	28.7	1
141	0.07	1	1	5	1	2	1	11	1	1	1	1	2	2	16.2	2	24.8	1
142	4	2	2	5	1	2	1	11	1	1	1	2	1	2	16.2	2	24.8	1
143	5.04	3	2	5	1	2	1	11	1	1	2	1	1	2	0	1	28.8	1
