# Supplementary material for: Emerging Hand Foot Mouth Disease in Bangladeshi Children- First Report of Rapid Appraisal on Pocket Outbreak: Clinico-epidemiological Perspective Implicating Public Health Emergency
Source: F1000Res. 2019 Jun 28;7:1156. Originally published 2018 Jul 30. [Version 3] doi: 10.12688/f1000research.15170.3 (PMC6662677; doi:10.12688/f1000research.15170.3)
Supplement: Supplementary file 2 [file f1000research-7-21485-s0001.tgz]

Archive with 1 entries (1 files):
- 3aabd3c0-eb4f-4bd3-a559-14240058b492_Supp_file_1.pdf
